# Supplementary material for: Partial melting of deeply subducted eclogite from the Sulu orogen in China
Source: Nat Commun. 2014 Dec 17;5:5604. doi: 10.1038/ncomms6604 (PMC4284643; doi:10.1038/ncomms6604)
Supplement: Supplementary Dataset 1 — Major and trace element composition of rock pairs (leucosome, residues), UHP [file ncomms6604-s2.xls]

## Sheet: Sheet1
Major and trace element composition of leucosome, residues, UHP Stage-1 eclogite,UHP Stage-2 eclogite
Leucosome				Leucosome2						Leucosome 3	Residue					Residue2	Residue 3					UHP Stage-1 Eclogitea	UHP Stage-2 eclogiteb
	YK128-16a	YK128-17a	YK128-18a	YK128-19a	YK128-20a	YK128-25a	YK128-26a	YK128-27a	YK128-28a	YK128-31a		YK128-16b	YK128-17b	YK128-18b	YK128-19b	YK128-25b	YK128-20b	YK128-26b	YK128-27b	YK128-28b	YK128-31b	12YK5-2	12YK8-1
Major elements (wt%), XRF																								Major elements (wt%), XRF
SiO2	69.1	72.8	73.39	70.85	70.01	71.68	69.5	69.21	73.46	76.83		46.93	52.37	49.82	49.06	48.4	50.85	50.03	46.79	45.84	52.29	48.7	52.33	SiO2
TiO2	0.57	0.31	0.28	0.38	0.38	0.4	0.46	0.51	0.34	0.19		2.11	0.9	0.97	0.96	1.24	1.07	2.66	1.99	2.31	0.96	1.51	1.3	TiO2
Al2O3	14.32	14.1	13.86	13.71	13.98	14.15	15.63	15.25	13.55	12.05		15.32	15.82	15.17	15.61	15.59	13.71	14.64	14.34	15.31	14.3	16.89	18.45	Al2O3
FeO Total	3.66	2.02	2.13	2.82	3.63	2.63	2.51	3.17	2.24	1.76		13.9	7.42	9.75	10.27	12.4	9.84	16.55	14.78	13.34	8.73	12.33	9.36	FeO Total
MnO	0.05	0.02	0.03	0.03	0.06	0.04	0.03	0.06	0.04	0.01		0.2	0.1	0.18	0.16	0.22	0.2	0.25	0.36	0.22	0.14	0.22	0.2	MnO
MgO	0.93	0.61	0.61	1.74	1.75	0.7	1.13	1.69	0.56	0.98		6.03	5.82	7.04	6.99	6.27	6.82	5.28	5.53	7.01	7.06	5.32	3.66	MgO
CaO	2.37	1.32	1.49	1.42	2.44	1.68	0.89	0.73	1.26	1.46		8.44	7.03	9.71	9.01	9.07	10.74	7.19	9.06	9.52	9.51	9.87	7.56	CaO
Na2O	3.58	3.8	3.64	1.77	1.4	3.5	1.36	1.28	4.89	1.76		3.63	3.63	3.58	3.42	3.51	4.09	1.52	3.31	3.04	3.89	3.95	4.59	Na2O
K2O	2.99	3.15	2.6	4.56	3.63	2.77	4.95	5.1	1.9	2.67		0.41	3.04	1.39	1.57	0.91	0.75	0.25	0.78	0.68	0.7	0.12	0.99	K2O
P2O5	0.16	0.08	0.06	0.11	0.09	0.1	0.1	0.12	0.08	0.02		0.21	0.13	0.08	0.1	0.02	0.05	0.26	0.28	0.39	0.11	0.33	0.38	P2O5
H2O																						0.52	0.83	H2O
CO2																						0.07	0.09	CO2
LOI	0.76	1.17	1.19	1.48	1.29	1.14	1.95	1.73	0.57	1.16			1.93	0.68	0.98	0.24	0.47		0.44		0.65		0.13	LOI
Total	98.49	99.38	99.28	98.87	98.66	98.79	98.51	98.85	98.89	98.89		97.18	98.19	98.37	98.13	97.87	98.59	98.63	97.66	97.66	98.34	99.83	99.87	Total
Trace elements (ppm)																								Trace elements (ppm)
Li	13.9821	9.10863	5.95041	21.8138	28.1085	17.517	23.5066	30.9857	10.4969	10.9037		25.045	21.5073	14.9593	18.1104	9.21526	9.61886	9.38236	4.78429	23.9986	5.34226	10.1	12.5	Li
Be	1.8298	1.68231	1.74473	1.38015	1.08888	1.93895	0.996128	1.21084	1.04543	0.582268		0.995189	1.62785	1.14166	0.982715	0.815995	1.61751	0.407971	1.00677	0.747085	1.48669	0.69	1.09	Be
Sc	7.25203	4.40156	4.03308	6.23306	7.08429	5.25249	9.20635	9.56101	5.1024	3.07702		29.1274	18.5605	35.2665	31.4312	33.2279	32.8309	41.5306	38.4841	33.4905	28.5945	36.6	20.6	Sc
V	35.8643	20.1889	19.7509	46.2389	46.9865	24.4598	14.1889	33.4879	19.9918	15.8531		247.331	165.719	194.396	180.22	191.696	210.86	413.316	369.522	298.789	187.459	333.209	196.792	V
Cr	6.80786	6.22456	5.487	14.5063	27.4979	4.60873	2.257	5.29557	1.94762	1.76764		38.3818	31.5251	255.503	181.608	84.8725	468.272	8.34783	68.9246	85.6952	421.996	36.1391	3.55676	Cr
Co	90.5622	74.7179	65.7266	78.7543	82.3705	85.6461	71.4511	73.9713	72.9269	91.5796		88.8964	49.596	66.258	63.4778	60.0771	68.1738	122.848	80.3709	90.3702	74.5338	142.408	107.302	Co
Ni	6.1506	4.44321	4.57821	25.1138	23.1417	4.08413	3.11833	13.1612	2.2093	12.794		72.0771	69.1672	140.272	112.621	78.4521	174.377	45.4526	53.2612	90.5454	183.639	16.4354	4.26529	Ni
Cu	2.61452	1.08735	1.30573	3.66289	28.37	1.16202	1.0269	0.97233	1.48843	1.8855		18.8336	27.8327	58.7831	32.0073	11.6547	37.414	30.1142	21.3966	55.213	54.0388	9.95542	13.5174	Cu
Zn	37.0719	25.3695	30.0851	37.6053	43.8363	34.4397	58.9932	77.4607	31.1134	25.0989		92.5856	69.2347	69.6254	62.4763	78.9226	95.2741	141.74	161.344	82.3374	106.321	89.3425	118.461	Zn
Ga	17.4859	16.7221	16.5422	16.2203	16.4035	17.651	20.7776	21.4931	17.5427	19.2568		17.3457	20.6163	14.2605	15.3512	15.1268	14.7637	16.4581	20.9286	18.9767	17.4761	19.3749	22.9303	Ga
Rb	73.0736	75.611	64.9956	97.1078	81.7937	72.1079	89.1926	97.3019	28.5974	46.0529		8.36475	67.7714	33.8972	40.0083	19.6646	15.1391	8.20218	18.4992	11.3473	10.0066	1.70647	30.513	Rb
Sr	386.05	559.687	338.728	378.142	923.034	739.371	672.448	474.742	561.556	892.961		154.188	315.307	197.551	203.754	155.866	152.357	133.61	227.52	218.399	115.914	68.2558	272.251	Sr
Y	22.7869	19.7227	17.4638	16.325	23.3053	26.8118	31.7672	34.6593	26.6907	15.2306		33.8377	10.4354	25.5715	23.2012	33.6286	28.5356	43.1939	59.723	36.48	21.9601	23.3479	21.8663	Y
Zr	133.832	107.775	113.521	102.191	119.834	157.493	254.183	226.333	156.138	224.506		117.524	100.316	37.3606	60.4011	50.9538	32.9701	110.538	68.0844	101.279	72.4859	94.6886	88.0646	Zr
Nb	11.8766	11.8208	10.9785	6.02476	7.44174	14.2363	16.3086	11.6685	13.4258	6.21671		6.85874	2.54646	4.25489	1.89122	3.47562	7.10432	7.18135	10.2748	4.87182	6.62795	4.53661	7.13098	Nb
Mo	0.300572	0.227956	0.190599	0.167022	0.095514	0.0686396	0.182132	0.14067	0.904703	0.0852246		0.895368	0.580309	3.31016	0.918575	0.545896	1.07999	0.331971	0.491012	0.601944	0.903776			Mo
Sn	1.01796	1.0915	1.20779	0.85443	0.960701	1.80182	0.989679	1.07037	0.863753	1.06367		1.45217	1.12778	0.899542	0.802407	0.862217	1.1758	1.47895	1.2471	1.32814	1.16323	0.872059	1.13633	Sn
Cs	0.741507	0.558108	0.386307	1.04373	1.164	0.741302	1.21455	1.69587	0.353771	0.817014		0.14843	0.74971	0.681429	0.906336	0.597738	0.399008	0.267885	0.532365	0.46941	0.245404	0.0367729	0.922434	Cs
Ba	733.626	1135	1142.6	1617.33	1478.48	956.811	2739.21	2547.34	793.898	1171.95		134.124	1264.81	378.961	516.586	421.822	103.707	77.894	179.931	249.26	106.121	104.616	1290.17	Ba
La	45.6552	66.3301	54.8669	63.8546	68.3516	50.3215	61.0902	100.922	44.6253	84.0186		6.18964	23.3739	4.97832	2.58999	0.421612	0.130749	2.84809	10.6627	8.83717	0.276493	12.085	31.9075	La
Ce	81.0158	117.176	97.8711	117.611	120.115	92.3679	119.158	195.164	88.6763	160.871		14.3204	46.6655	9.72624	5.87901	1.08412	0.340286	7.00256	23.7548	22.6524	0.829361	26.7433	63.3361	Ce
Pr	8.35627	11.4886	9.72142	12.2393	12.1296	9.53615	13.4277	21.509	10.0459	16.6749		1.93824	5.40287	1.17545	0.817255	0.1881	0.06211	1.02778	3.17574	3.42104	0.164292	3.48423	7.55531	Pr
Nd	29.807	38.0487	32.9953	43.8024	41.3655	33.2596	51.9698	82.2272	37.8739	60.4269		9.50713	20.5493	4.91905	4.04572	1.29803	0.372136	5.68388	14.6751	17.8391	1.06807	15.0466	30.1264	Nd
Sm	5.11892	5.71727	5.09401	7.62499	7.18168	5.79872	10.2817	15.1545	7.14538	10.6911		3.29272	3.60466	1.40584	1.68422	1.42692	0.47795	3.1073	4.31251	5.49954	0.752601	3.44662	5.57838	Sm
Eu	1.53868	1.2355	1.04083	1.84335	1.8427	1.23504	3.79592	4.36384	1.1033	1.76009		1.34992	1.1209	0.580009	0.719073	0.928707	0.299086	1.65474	1.55628	2.07158	0.388904	1.23113	1.89905	Eu
Gd	4.27717	4.31998	3.96701	5.43567	5.82044	5.07436	8.71107	10.8401	5.89255	8.02322		5.06304	2.94648	2.60413	2.99989	4.23258	2.42499	6.73034	6.37847	6.57826	2.09826	4.30869	5.00023	Gd
Tb	0.66122	0.616646	0.545446	0.620414	0.771596	0.770596	1.20149	1.25285	0.844224	0.87583		0.991412	0.383286	0.625325	0.604436	0.879046	0.688271	1.24656	1.27445	1.09895	0.521964	0.776658	0.70295	Tb
Dy	3.88753	3.49058	3.15258	3.21137	4.30769	4.68724	6.47727	6.36406	4.77287	3.67618		6.25413	2.03995	4.37094	4.05903	5.71385	4.94154	7.59881	9.0354	6.76197	3.68777	4.36286	3.93845	Dy
Ho	0.773371	0.655077	0.568329	0.579222	0.757411	0.895158	1.1264	1.21978	0.878245	0.533484		1.15685	0.358531	0.852742	0.787337	1.18852	0.979369	1.49493	1.94092	1.29855	0.742525	0.829077	0.767528	Ho
Er	2.26504	1.77282	1.60939	1.57183	2.17966	2.58157	3.1097	3.86725	2.60214	1.3645		3.28943	1.00934	2.55189	2.36647	3.59303	2.79659	4.18963	6.29624	3.51398	2.22829	2.23709	2.12975	Er
Tm	0.368307	0.272436	0.236991	0.215005	0.321563	0.377325	0.429742	0.566243	0.365903	0.182077		0.451266	0.139515	0.379203	0.336645	0.497549	0.387093	0.602038	0.971918	0.510049	0.315073	0.301382	0.308562	Tm
Yb	2.17721	1.81781	1.50241	1.50795	2.19992	2.69281	2.97813	3.98931	2.51356	1.2249		2.90875	0.907494	2.4126	2.18002	3.25297	2.48076	4.01548	6.72921	3.30267	2.258	1.84005	1.92172	Yb
Lu	0.388981	0.293354	0.223998	0.229764	0.3334	0.401487	0.443275	0.608547	0.33211	0.202129		0.435819	0.149399	0.358003	0.314703	0.485048	0.355482	0.597829	1.01279	0.490097	0.343779	0.262235	0.299478	Lu
Hf	3.60299	2.9327	3.12959	2.83777	3.19181	4.31472	6.05176	5.44424	4.59557	7.16623		2.97342	2.54399	1.04494	1.67868	1.37684	0.942439	3.19714	1.81351	2.45478	1.77615	2.3488	2.04898	Hf
Ta	0.974824	1.03504	0.847231	0.782387	0.821458	1.36156	0.995213	0.889001	0.802104	0.706675		0.524965	0.308666	0.228275	0.154437	0.19811	0.306592	0.64427	0.385729	0.364966	0.392625	0.681313	0.688861	Ta
Tl	0.329256	0.334898	0.213583	0.405458	0.363003	0.249586	0.458508	0.497768	0.154958	0.238128		0.0419784	0.305219	0.16196	0.216768	0.109293	0.0699938	0.0548469	0.129202	0.105479	0.0599989	0.0146171	0.149527	Tl
Pb	10.5268	18.1528	13.3894	11.1213	24.0625	19.2455	27.4805	20.0273	15.478	32.4917		1.40486	8.96196	5.13509	4.18462	1.62422	7.95185	15.7716	15.1915	4.66847	4.01123	2.65534	10.4842	Pb
Th	5.43345	10.5533	7.42247	10.2696	8.99642	10.1901	6.482	10.0328	6.46423	10.579		0.720426	2.58398	0.60785	0.443958	0.0220841	0.013045	0.552602	0.896354	0.348305	0.0386166	1.2625	6.55677	Th
U	1.17523	1.25725	1.05883	1.51893	1.46301	1.58832	1.35628	2.29106	0.770515	1.11615		0.280636	0.285507	0.165555	0.144238	0.0334816	0.028712	0.319876	0.374433	0.111237	0.0811266	0.239072	0.802455	U
Al2O3/TiO2	25.1228	45.4839	49.5	36.0789	36.7895	35.375	33.9783	29.902	39.8529	63.4211		7.26066	17.5778	15.6392	16.2604	12.5726	12.8131	5.50376	7.20603	6.62771	14.8958	11.1854	14.1923	Al2O3/TiO2
(La/Sm)N	5.75779	7.48971	6.95335	5.40625	6.14421	5.60228	3.83575	4.29918	4.0318	5.07335		1.21354	4.1861	2.28606	0.992754	0.190746	0.176604	0.591715	1.59617	1.03736	0.237171	2.26358	3.69256	(La/Sm)N
(La/Yb)N	15.0415	26.1736	26.1953	30.3743	22.2865	13.4044	14.7139	18.1462	12.7348	49.201		1.52637	18.4751	1.48012	0.852195	0.092968	0.0378056	0.508763	1.13659	1.91932	0.0878335	4.71105	11.9098	(La/Yb)N
(Gd/Yb)N	1.62515	1.96594	2.1843	2.98197	2.1887	1.55888	2.41972	2.24789	1.93933	5.41856		1.43993	2.68595	0.892922	1.13837	1.07637	0.808653	1.38655	0.784132	1.64772	0.768727	1.9371	2.15247	(Gd/Yb)N
Sr/Y	16.9418	28.3778	19.396	23.1634	39.6061	27.5763	21.168	13.6974	21.0394	58.6293		4.5567	30.2151	7.72542	8.78205	4.63493	5.33921	3.09326	3.80959	5.98681	5.27841	2.92342	12.4507	Sr/Y
Nb/Nb*	0.272813	0.161642	0.196821	0.0851184	0.108573	0.227451	0.296506	0.132669	0.285988	0.0754409		1.1751	0.118545	0.884924	0.638085	13.0315	62.2354	2.071	1.20242	1.00464	23.2064	0.420194	0.178367	Nb/Nb*
Zr/Zr*	0.756166	0.509985	0.611117	0.390255	0.485233	0.791483	0.767436	0.44748	0.662415	0.616461		1.46599	0.813476	0.991538	1.61492	2.61299	5.4561	1.8357	0.597304	0.713632	5.64256	0.917667	0.474108	Zr/Zr*
Ti/Ti*	0.299601	0.153413	0.153191	0.145169	0.144553	0.181359	0.119543	0.0978628	0.12887	0.0504549		1.27097	0.679195	1.24683	1.0504	1.24095	2.44441	1.43056	0.93318	0.944559	1.87886	0.963704	0.605383	Ti/Ti*
Eu/Eu*	1.00532	0.760029	0.707854	0.875357	0.871341	0.696063	1.22623	1.04089	0.51982	0.580994		1.01076	1.05149	0.926741	0.978011	1.15531	0.849324	1.10622	0.907167	1.05295	0.946138	0.97669	1.09929	Eu/Eu*
a :garnet + omphacite + rutile + coesite
b :garnet + omphacite + phengite + rutile ± coesite ± Qtz
