# Supplementary material for: Partial melting of deeply subducted eclogite from the Sulu orogen in China
Source: Nat Commun. 2014 Dec 17;5:5604. doi: 10.1038/ncomms6604 (PMC4284643; doi:10.1038/ncomms6604)
Supplement: Supplementary Dataset 2 — Yangkou Bay/Diaolongzui leucosomes are quartz (29-51 wt. %), anorthite (3-12 [file ncomms6604-s3.xlsx]

## Sheet: Sheet1
CIPW Norms Mineralogy of leucosome samples
	YK128-16a	YK128-17a	YK128-18a	YK128-19a	YK128-20a	YK128-25a	YK128-26a	YK128-27a	YK128-28a	YK128-31a
Major elements (wt%), XRF
SiO2	69.1	72.8	73.39	70.85	70.01	71.68	69.5	69.21	73.46	76.83
TiO2	0.57	0.31	0.28	0.38	0.38	0.4	0.46	0.51	0.34	0.19
Al2O3	14.32	14.1	13.86	13.71	13.98	14.15	15.63	15.25	13.55	12.05
Fe2O3	3.66	2.02	2.13	2.82	3.63	2.63	2.51	3.17	2.24	1.76
FeO
MnO	0.05	0.02	0.03	0.03	0.06	0.04	0.03	0.06	0.04	0.01
MgO	0.93	0.61	0.61	1.74	1.75	0.7	1.13	1.69	0.56	0.98
CaO	2.37	1.32	1.49	1.42	2.44	1.68	0.89	0.73	1.26	1.46
Na2O	3.58	3.8	3.64	1.77	1.4	3.5	1.36	1.28	4.89	1.76
K2O	2.99	3.15	2.6	4.56	3.63	2.77	4.95	5.1	1.9	2.67
P2O5	0.16	0.08	0.06	0.11	0.09	0.1	0.1	0.12	0.08	0.02
LOI	0.76	1.17	1.19	1.48	1.29	1.14	1.95	1.73	0.57	1.16
Total	98.49	99.38	99.28	98.87	98.66	98.79	98.51	98.85	98.89	98.89
	YK128-16a	YK128-17a	YK128-18a	YK128-19a	YK128-20a	YK128-25a	YK128-26a	YK128-27a	YK128-28a	YK128-31a
	Weight %	Weight %	Weight %	Weight %	Weight %	Weight %	Weight %	Weight %	Weight %	Weight %
	Norm	Norm	Norm	Norm	Norm	Norm	Norm	Norm	Norm	Norm
Quartz	28.87	34.0491	37.1598	36.2353	38.3024	34.9428	38.0523	36.8049	33.2271	50.8474
Anorthite	10.7123	6.0259	6.99992	6.32601	11.5169	7.6812	3.76202	2.83761	5.72824	7.11239
Hypersthene	6.59794	3.89096	4.09774	7.71767	8.94423	4.85393	5.63192	7.93375	4.04973	4.623
Albite	30.2928	32.1544	30.8005	14.9772	11.8464	29.6159	11.5079	10.831	41.3776	14.8926
Orthoclase	17.6698	18.6153	15.365	26.9479	21.4519	16.3697	29.2526	30.1391	11.2283	15.7787
Apatite	0.370709	0.185355	0.139016	0.254863	0.208524	0.231693	0.231693	0.278032	0.185355	0.0463387
Ilmenite	1.08255	0.588757	0.531781	0.721703	0.721703	0.759687	0.87364	0.968601	0.645734	0.360851
Corundum	1.26809	2.23051	2.4921	3.54383	3.52678	2.57872	6.65585	6.58389	1.3495	3.65789
Magnetite	0.536465	0.289981	0.30448	0.405974	0.521966	0.376975	0.362476	0.46397	0.318979	0.260983
Total	97.4007	98.0303	97.8904	97.1304	97.0408	97.4105	96.3304	96.8408	98.1105	97.5801
