# Supplementary material for: Partial melting of deeply subducted eclogite from the Sulu orogen in China
Source: Nat Commun. 2014 Dec 17;5:5604. doi: 10.1038/ncomms6604 (PMC4284643; doi:10.1038/ncomms6604)
Supplement: Supplementary Dataset 3 — EPM data for P-T estimations of UHP eclogite and [file ncomms6604-s4.xlsx]

## Sheet:  UHP stage-1 eclogites
Chemical composition analyses (wt. %) and corresponding metamorphic pressure-temperature conditions for garnets and omphacites in representative UHP stage-1 eclogites in Yangkou, Sulu Orogenic Belt
Sample No.	12YK5-2a		12YK5-2a		YK24b		YK24b		YK24b		YK24b		YK24b			YK24b
	Mineral pair 1		Mineral pair 2		Mineral pair 3		Mineral pair 4		Mineral pair 5		Mineral pair 6		Mineral pair 7			Mineral pair 8
	Grt	Omp	Grt	Omp	Grt	Omp	Grt	Omp	Grt	Omp	Grt	Omp	Grt	Omp		Grt	Omp
SiO2	39.53	57.28	39.5	57.45	40.41	57.06	40.41	57.02	40.13	57.5	40.26	57.75	40.15	57.17		39.98	57.29
TiO2	0.07	0.04	0.04	0.06	0	0.02	0.04	0.03	0.01	0.05	0	0.06	0.03	0.08		0.08	0.03
Al2O3	20.71	13.7	20.86	14.68	21.1	12.94	20.97	13.12	20.95	12.98	21.08	13.01	21.07	12.57		21.06	12.87
FeO*	22.07	3.87	21.78	3.69	23.26	2.95	21.57	3.27	21.39	3.49	21.52	3.55	21.71	3.6		21.39	3.56
MnO	0.29	0.03	0.2	0.02	0.62	0	0.56	0.09	0.55	0	0.47	0.02	0.52	0.13		0.53	0
MgO	5.62	6.6	5.45	6.28	7.67	6.96	7.44	6.83	7.39	6.76	7.26	6.86	7.05	7.1		7.09	6.94
CaO	11.17	10.17	11.75	9.73	9.08	10.62	9.67	10.43	9.67	10.48	9.92	10.46	10.63	10.94		10.65	10.7
Na2O	0.02	8.57	0.02	8.88	0.02	8.43	0.05	8.67	0.01	8.55	0.02	8.53	0.03	8.3		0	8.49
K2O	0.01	0	0	0	0	0	0	0	0	0.01	0	0.01	0	0.01		0.01	0
Cr2O3	0.02	0	0	0	0.11	0.15	0.04	0.16	0.07	0.08	0.01	0.05	0.01	0.05		0.06	0.07
Total	99.51	100.26	99.6	100.79	102.27	99.13	100.75	99.62	100.17	99.9	100.54	100.3	101.2	99.95		100.85	99.95
Oxygen	12	6	12	6	12	6	12	6	12	6	12	6	12	6		12	6
Si	3.07	2.01	3.06	2	3.03	2.02	3.07	2.01	3.07	2.02	3.07	2.02	3.04	2.01		3.04	2.01
Ti	0	0	0	0	0	0	0	0	0	0	0	0	0	0		0	0
Cr	0	0	0	0	0.01	0	0	0	0	0	0	0	0	0		0	0
Al	1.89	0.57	1.91	0.6	1.87	0.54	1.88	0.54	1.89	0.54	1.89	0.54	1.88	0.52		1.89	0.53
Fe3+	0	0	0	0	0.06	0	0	0.03	0	0	0	0	0.03	0.01		0.02	0.01
Fe2+	1.47	0.12	1.44	0.11	1.4	0.09	1.39	0.07	1.4	0.11	1.4	0.11	1.34	0.09		1.34	0.09
Mn	0.02	0	0.01	0	0.04	0	0.04	0	0.04	0	0.03	0	0.03	0		0.03	0
Mg	0.65	0.35	0.63	0.33	0.86	0.37	0.84	0.36	0.84	0.35	0.82	0.36	0.8	0.37		0.8	0.36
Ca	0.93	0.38	0.98	0.36	0.73	0.4	0.79	0.39	0.79	0.39	0.81	0.39	0.86	0.41		0.87	0.4
Na	0	0.58	0	0.6	0	0.58	0.01	0.59	0	0.58	0	0.58	0	0.57		0	0.58
K	0	0	0	0	0	0	0	0	0	0	0	0	0	0		0	0
Total	8.03	4.01	8.03	4	8	4.01	8.02	4	8.03	4	8.03	4.01	8	4		8	4
P = 3.0-6.0 GPa (based on geothermometer of Ravna. 2000)39
T	810-972 oC		824-988 oC		786-950 oC		711-862 oC		856-1030 oC		869-1044 oC		795-956 oC		805-969 oC
P=3GPa	810 oC		824 oC		786 oC		711 oC		856 oC		869 oC		795 oC		805 oC
P=3.5GPa	837 oC		852 oC		813 oC		736 oC		885 oC		898 oC		822 oC		833 oC
P=4GPa	864 oC		879 oC		841 oC		761 oC		914 oC		927 oC		848 oC		860 oC
P=4.5GPa	891 oC		906 oC		868 oC		786 oC		943 oC		957 oC		876 oC		887 oC
P=5GPa	918 oC		934 oC		895 oC		812 oC		972 oC		986 oC		903 oC		914 oC
P=6GPa	972 oC		988 oC		950 oC		862 oC		1030 oC		1044 oC		956 oC		969 oC
T (average) = 807-971oC

## Sheet: UHP stage-2 eclogites
Chemical composition analyses (wt. %) and corresponding metamorphic pressure-temperature conditions for garnets-omphacites-phengites in representative UHP stage-2 eclogites
Sample No.	YK128-12			YK128-12			YK128-12			YK128-12			YK128-12
	Mineral pair 1			Mineral pair 2			Mineral pair 3			Mineral pair 4			Mineral pair 5
	Grt	Omp	Ph	Grt	Omp	Ph	Grt	Omp	Ph	Grt	Omp	Ph	Grt	Omp	Ph
SiO2	40.14	57.6	52.41	39.43	57.2	52.76	39.03	57.48	51.86	40.11	58.1	53.92	39.99	57.55	52.57
TiO2	0.07	0.09	0.49	0.07	0.07	0.44	0.03	0.06	0.42	0.04	0.1	0.49	0.04	0.02	0.36
Al2O3	20.9	14.78	24.65	20.52	14.21	23.83	22.07	14.71	24.56	21.26	15.38	24.12	20.93	14.37	24.04
FeO*	21.61	3.9	1.9	21.92	3.82	1.8	21.58	3.53	1.95	22.36	3.58	2.03	22.3	3.69	1.76
MnO	0.24	0.01	0.02	0.25	0	0	0.27	0.02	0.02	0.23	0	0.03	0.22	0.01	0
MgO	5.73	5.98	4.52	5.69	6.32	4.67	5.53	6.17	4.42	5.82	5.65	4.64	5.68	6.15	4.63
CaO	11.25	9.44	0	11.48	9.81	0.01	11.31	9.56	0.01	11.28	9.1	0.02	11.24	9.71	0.02
Na2O	0.01	8.63	0.26	0.01	8.77	0.17	0	9.1	0.22	0.01	9.17	0.25	0.03	8.91	0.18
K2O	0.02	0	10.93	0	0	11.12	0	0.01	11.01	0.01	0	10.92	0.01	0	11.39
Cr2O3	0.03	0	0	0.02	0	0	0	0	0.02	0.01	0.01	0.09	0.04	0	0.05
Total	100	100.43	95.18	99.39	100.2	94.8	99.82	100.64	94.49	101.13	101.09	96.51	100.48	100.41	95
Oxygen	12	6	22	12	6	22	12	6	22	12	6	22	12	6	22
Si	3.1	2.02	3.51	3.06	2.01	3.55	3.01	2	3.5	3.06	2.02	3.57	3.07	2.01	3.52
Ti	0	0	0.03	0	0	0.02	0	0	0.02	0	0	0.02	0	0	0.02
Cr	0	0	0	0	0	0	0	0	0	0	0	0.01	0	0	0
Al	1.9	0.61	1.94	1.88	0.59	1.89	2.01	0.6	1.95	1.91	0.63	1.88	1.9	0.59	1.9
Fe3+	0	0	0	0	0	0	0	0.01	0	0	0	0	0	0	0
Fe2+	1.49	0.18	0.11	1.43	0.12	0.1	1.42	0.1	0.11	1.46	0.15	0.11	1.47	0.12	0.1
Mn	0.02	0	0	0.02	0	0	0.02	0	0	0.02	0	0	0.01	0	0
Mg	0.66	0.31	0.45	0.66	0.33	0.47	0.64	0.32	0.44	0.66	0.3	0.46	0.65	0.32	0.46
Ca	0.93	0.36	0	0.96	0.37	0	0.94	0.36	0	0.92	0.34	0	0.93	0.36	0
Na	0	0.59	0.03	0	0.6	0.02	0	0.61	0.03	0	0.62	0.03	0	0.6	0.02
K	0	0	0.93	0	0	0.95	0	0	0.95	0	0	0.92	0	0	0.97
Total	8.1	4.07	7	8.01	4.02	7	8.04	4	7	8.03	4.06	7	8.03	4	6.99
P-T	P = 3.5 GPa, T = 738 oC			P = 3.5 GPa, T = 739 oC			P = 3.3 GPa, T = 725oC			P = 3.7 GPa, T = 753 oC			P = 3.4 GPa, T = 708 oC
P (average) = 3.5 GPa, T (average) = 733 oC (based on barometer of Waters and Martin, 199640 and thermometer of Green and hellman, 198241)

## Sheet: Quartz-eclogite facies 
Chemical composition analyses (wt.%) and corresponding metamorphic pressure-temperature conditions for garnets-omphacites in representative quartz-eclogite facies retrogression stage
Sample No.	YKS5		YKS5		YKS5		YKS5		YKS5
	Mineral pair 1		Mineral pair 2		Mineral pair 3		Mineral pair 4		Mineral pair 5
	Grt	Omp	Grt	Omp	Grt	Omp	Grt	Omp	Grt	Omp
SiO2	40.09	57.04	39.99	57.72	39.67	57.05	39.67	56.59	39.63	57.25
TiO2	0	0.02	0	0.01	0.02	0.06	0.01	0.07	0.06	0.02
Al2O3	21	13.11	21.15	12.65	21.24	12.39	21.07	12.32	20.73	12.11
FeO*	20.42	3.01	19.88	2.57	20.27	2.88	20.06	3.01	19.11	3.01
MnO	0.34	0.06	0.29	0	0.17	0	0.32	0	0.37	0
MgO	7.35	7.72	7.22	7.92	7.2	7.97	7.28	7.71	7.09	8.18
CaO	10.49	11.8	11.37	12.01	11.2	12.11	10.94	11.79	11.74	12.35
Na2O	0	7.54	0	7.52	0.02	7.43	0.02	7.43	0.05	7.3
K2O	0	0	0	0	0	0	0	0.01	0	0
Cr2O3	0.04	0.06	0	0	0.03	0	0	0.01	0.02	0
Total	99.73	100.36	99.9	100.4	99.82	99.89	99.37	98.94	98.8	100.22
Jd(mol%)		50.92		50.37		50.38		50.86		49.38
Oxygen	12	6	12	6	12	6	12	6	12	6
Si	3.07	2	3.06	2.01	3.03	2.01	3.05	2.02	3.06	2.02
Ti	0	0	0	0	0	0	0	0	0	0
Cr	0	0	0	0	0	0	0	0	0	0
Al	1.9	0.54	1.9	0.52	1.91	0.52	1.91	0.52	1.89	0.5
Fe3+	0	0	0	0	0.02	0	0	0	0	0
Fe2+	1.35	0.13	1.28	0.14	1.28	0.12	1.29	0.13	1.24	0.12
Mn	0.02	0	0.02	0	0.01	0	0.02	0	0.02	0
Mg	0.84	0.4	0.82	0.41	0.82	0.42	0.83	0.41	0.82	0.43
Ca	0.86	0.44	0.93	0.45	0.92	0.46	0.9	0.45	0.97	0.47
Na	0	0.51	0	0.51	0	0.51	0	0.51	0.01	0.5
K	0	0	0	0	0	0	0	0	0	0
Total	8.04	4.02	8.01	4.04	7.99	4.04	8	4.04	8.01	4.04
P = 1.5-2.8 GPa (based on geothermometer of Ravna., 2000)
T	698-767 oC		662-728 oC		652-747 oC		709-779 oC		717-785 oC
P=1.5GPa	698 oC		662 oC		652 oC		709 oC		717 oC
P=2.0GPa	724 oC		687 oC		678 oC		736 oC		743 oC
P=2.5GPa	751 oC		713 oC		703 oC		763 oC		770 oC
P=2.8GPa	767 oC		728 oC		718 oC		779 oC		785 oC
T (average) = 688-755 oC (based on geothermometer of Ravna. 2000)39

## Sheet: Amp-facies Eclogite 
Chemical composition analyses (wt.%) and corresponding metamorphic temperature-pressure conditions for garnets and omphacites in amphibolite-facies retrogression eclogites
Sample No.	YK16-1		YK16-1		YK16-1		YK16-1
	Mineral pair 1		Mineral pair 2		Mineral pair 3		Mineral pair 4
	Grt	Omp	Grt	Omp	Grt	Omp	Grt	Omp
SiO2	38.78	55.58	39.56	55.5	39.03	56.07	39.49	55.7
TiO2	0.47	0.06	0.03	0.03	0.01	0.07	0.01	0.09
Al2O3	20.79	8.71	20.94	8.36	20.72	8.43	21.25	8.67
FeO*	25.19	5.67	25.64	6.31	25.93	6.26	25.16	5.63
MnO	0.32	0	0.31	0.02	0.34	0	0.35	0
MgO	6.02	8.26	6.21	7.92	5.8	8.07	6.41	8.08
CaO	7.88	13.33	7.6	12.96	7.75	12.94	7.55	13.15
Na2O	0.08	6.19	0.03	6.54	0.05	6.34	0	6.13
K2O	0.01	0	0	0	0	0	0	0.01
Cr2O3	0.01	0.03	0.02	0	0	0.03	0	0.03
Total	99.55	97.83	100.34	97.64	99.63	98.21	100.22	97.49
Jd (mol%)		43.1		43.8		43		42
Oxygen	12	6	12	6	12	6	12	6
Si	3.03	2.04	3.06	2.04	3.05	2.05	3.05	2.05
Ti	0.03	0	0	0	0	0	0	0
Cr	0	0	0	0	0	0	0	0
Al	1.91	0.38	1.91	0.36	1.91	0.36	1.94	0.38
Fe3+	0	0	0	0.03	0.01	0	0	0
Fe2+	1.65	0.18	1.69	0.16	1.69	0.21	1.67	0.22
Mn	0.02	0	0.02	0	0.02	0	0.02	0
Mg	0.7	0.45	0.72	0.43	0.68	0.44	0.74	0.44
Ca	0.66	0.52	0.63	0.51	0.65	0.51	0.63	0.52
Na	0.01	0.44	0	0.47	0.01	0.45	0	0.44
K	0	0	0	0	0	0	0	0
Total	8.01	4.01	8.03	4	8.02	4.02	8.05	4.05
P = 1.4 GPa	T1 = 684oC		T2 = 729oC		T3 = 697oC		T4 = 702oC
P = 1.2 GPa	T1 = 672oC		T2 = 717oC		T3 = 686oC		T4 = 691oC
P = 1.0 GPa	T1 = 661oC		T2 = 705oC		T3 = 674oC		T4 = 679oC
P = 0.8 GPa	T1 = 650oC		T2 = 694oC		T3 = 663oC		T4 = 668oC
P = 0.8-1.4 GPa, T (average) = 669-703 oC (based on geothermometer of Ravna. 2000)39
