# Supplementary material for: Partial melting of deeply subducted eclogite from the Sulu orogen in China
Source: Nat Commun. 2014 Dec 17;5:5604. doi: 10.1038/ncomms6604 (PMC4284643; doi:10.1038/ncomms6604)
Supplement: Supplementary Dataset 4 — LA-ICP-MS zircon U-Pb data of leucosome, residue and partially melted eclogite [file ncomms6604-s5.xls]

## Sheet: Sheet1
LA-ICP-MS zircon U-Pb data of leucosome, residue and partial melted eclogite (mixture stage II)
Leucosome sample YK128-19a					Leucosome 2
Location	Analysis No.	Th (ppm)	U (ppm)	Isotop ratio						Age (Ma)
				207Pb/206Pb	207Pb/206Pb	207Pb/235U	207Pb/235U	206Pb/238U	206Pb/238U	207Pb/206Pb	207Pb/206Pb	207Pb/235U	207Pb/235U	206Pb/238U	206Pb/238U
				Ratio	1σ	Ratio	1σ	Ratio	1σ	age	1σ	age	1σ	age	1σ
Rim	3	0.443462	81.4926	0.05845	0.00858	0.28237	0.04694	0.03504	0.00089	547	305	253	37	222	6
	4	0.496128	25.9233	0.05572	0.00916	0.2822	0.05291	0.03673	0.00126	441	342	252	42	233	8
	5	0.798022	84.4957	0.07126	0.00613	0.32991	0.03618	0.03582	0.00097	965	179	289	28	227	6
	8	0.471322	60.0498	0.05933	0.00461	0.27552	0.02663	0.0364	0.00079	579	165	247	21	230	5
	13	0.511357	71.6038	0.06595	0.0038	0.3116	0.02452	0.03607	0.00089	805	117	275	19	228	6
	15	1.59194	166.616	0.0567	0.00229	0.28025	0.01473	0.03596	0.00051	480	86	251	12	228	3
	16	1.22478	65.3078	0.05257	0.00463	0.25694	0.02794	0.03545	0.00098	310	191	232	23	225	6
	19	0.91735	55.0876	0.06031	0.00767	0.29316	0.04251	0.03526	0.00084	615	267	261	33	223	5
	N12	0.553818	46.8751	0.04691	0.00622	0.23881	0.0362	0.03692	0.00106	45	235	217	30	234	7
	N13	1.37519	57.3488	0.06576	0.00616	0.3296	0.03719	0.03635	0.00087	799	185	289	28	230	5
	N16	0.707462	60.0219	0.06569	0.00464	0.33172	0.02914	0.03662	0.00077	797	150	291	22	232	5
Core	1	68.1717	181.853	0.06282	0.00183	0.63963	0.02842	0.07421	0.00136	702	57	502	18	461	8
	2	314.45	401.193	0.06405	0.00113	1.15168	0.03101	0.12891	0.00144	743	35	778	15	782	8
	7	432.499	440.315	0.06666	0.00099	1.10442	0.02622	0.11953	0.00129	827	31	755	13	728	7
	9	529.287	1026.1	0.06615	0.00115	0.8471	0.0212	0.09182	0.00082	811	35	623	12	566	5
	10	294.675	406.563	0.06608	0.0015	1.17766	0.03687	0.12809	0.00129	809	45	790	17	777	7
	11	283.767	425.42	0.06691	0.00151	1.2031	0.03839	0.12909	0.00142	835	45	802	18	783	8
	14	155.871	233.664	0.06549	0.00153	1.15831	0.04024	0.12807	0.00171	790	47	781	19	777	10
	17	845.669	573.658	0.06399	0.00106	1.14247	0.02703	0.12848	0.00108	741	33	774	13	779	6
	18	257.931	309.728	0.06327	0.00115	1.12954	0.02906	0.12853	0.00115	717	37	768	14	779	7
	N1	302.74	331.836	0.06775	0.00107	1.20611	0.0278	0.12873	0.00111	861	31	803	13	781	6
	N3	621.355	558.531	0.06699	0.00137	1.17061	0.03408	0.12568	0.00128	837	41	787	16	763	7
	N4	234	256.551	0.06561	0.00124	1.17095	0.03241	0.12867	0.00132	794	38	787	15	780	8
	N5	104.247	201.083	0.06259	0.00146	1.10803	0.03746	0.12765	0.00159	694	47	757	18	774	9
	N7	558.423	799.711	0.06415	0.001	1.1435	0.02666	0.12838	0.00118	746	31	774	13	779	7
	N8	240.938	398.402	0.06434	0.00099	1.15089	0.02711	0.12889	0.00127	753	31	778	13	782	7
	N9	80.5966	146.718	0.06562	0.0017	0.93614	0.03552	0.10363	0.00147	794	50	671	19	636	9
	N10	116.019	162.117	0.06213	0.00196	1.09247	0.0479	0.12793	0.00183	679	65	750	23	776	10
	N15	414.102	675.057	0.06443	0.00103	1.15621	0.02812	0.12908	0.00128	756	32	780	13	783	7
	N19	293.875	229.416	0.06592	0.00131	1.17777	0.03335	0.12895	0.00127	804	41	790	16	782	7
Residue sample YK128-20b					Residue 3
Location	Analysis No.	Th (ppm)	U (ppm)	Isotop ratio						Age (Ma)
				207Pb/206Pb	207Pb/206Pb	207Pb/235U	207Pb/235U	206Pb/238U	206Pb/238U	207Pb/206Pb	207Pb/206Pb	207Pb/235U	207Pb/235U	206Pb/238U	206Pb/238U
				Ratio	1σ	Ratio	1σ	Ratio	1σ	age	1σ	age	1σ	age	1σ
Rim	8	1.55888	143.333	0.0483398	0.00442046	0.231837	0.0210518	0.0349939	0.000495227	122.31	194.415	211.714	17.3544	221.728	3.0845
	12	1.1086	129.904	0.0589516	0.00860897	0.27965	0.0403504	0.0365617	0.000775611	564.85	322.955	250.38	32.028	231.486	4.82356
	13	0.372542	71.3842	0.0763034	0.0118673	0.334636	0.0505764	0.0346312	0.000898014	1102.78	310.185	293.099	38.4967	219.468	5.5952
	14	1.10319	124.255	0.0755086	0.00729761	0.353567	0.0318569	0.035283	0.000570697	1083.34	194.442	307.401	23.902	223.528	3.55357
	19	1.44629	195.392	0.0848815	0.0266179	0.3369	0.0623777	0.035665	0.000672253	1322.22	642.418	294.82	47.4106	225.906	4.18438
	21	1.16582	241.185	0.0505477	0.00310824	0.248355	0.0149015	0.0358862	0.000446371	220.44	144.425	225.239	12.1211	227.283	2.77781
	22	1.60395	259.745	0.055071	0.00298733	0.271487	0.0147188	0.0356009	0.000392126	416.715	115.73	243.882	11.7546	225.507	2.44091
	24	0.534972	99.4007	0.0471198	0.00794602	0.221348	0.0366	0.035896	0.000666133	53.8	362.915	203.031	30.437	227.344	4.14537
	26	0.375912	81.6004	0.0546544	0.00729923	0.269446	0.0362559	0.0358494	0.000614585	398.2	297.183	242.251	29.0076	227.054	3.82476
	27	0.784453	104.643	0.0479255	0.00470288	0.231842	0.022782	0.0349422	0.000548987	94.535	227.745	211.718	18.7809	221.406	3.41951
	28	0.699066	127.624	0.0627639	0.00578016	0.299116	0.0271687	0.0350039	0.000589501	701.86	192.415	265.709	21.2381	221.79	3.67165
	29	0.731197	135.617	0.0508714	0.00479476	0.24286	0.0229328	0.0349363	0.000430919	235.25	19.4425	220.759	18.7376	221.369	2.68411
	30	0.682273	86.1113	0.040013	0.00686074	0.201667	0.0330433	0.0350012	0.000635379	error		186.535	27.9279	221.773	3.95741
Core	1	508.613	582.381	0.0630291	0.00166514	1.10053	0.0282779	0.125592	0.00110199	709.27	55.55	753.607	13.6702	762.669	6.31127
	2	600.45	508.765	0.0621155	0.00156782	1.10851	0.0277427	0.128271	0.00104748	679.64	49.07	757.459	13.3606	777.996	5.98482
	5	61.0878	173.04	0.065418	0.00207823	0.765975	0.0269001	0.0843361	0.00146686	787.04	66.66	577.452	15.4679	521.952	8.72051
	6	157.495	727.177	0.0617646	0.00145447	0.868829	0.020737	0.101096	0.000923518	664.83	51.0775	634.931	11.2674	620.83	5.40678
	7	547.624	406.001	0.0629573	0.00168185	1.11489	0.0298753	0.127456	0.00118548	705.565	56.3225	760.526	14.3444	773.339	6.77815
	10	89.28	95.4999	0.068209	0.00303101	1.11601	0.0488537	0.118439	0.00122471	875.925	87.96	761.061	23.447	721.571	7.05894
	11	217.136	290.749	0.0682189	0.00196628	1.20442	0.0351804	0.127157	0.00103399	875.925	92.75	802.626	16.2059	771.627	5.9136
	15	678.362	494.762	0.068984	0.00167982	1.21698	0.0297017	0.127343	0.000993915	898.15	46.14	808.393	13.6043	772.687	5.68344
	18	47.9766	140.924	0.0589473	0.00295804	0.558471	0.030112	0.0686077	0.00150819	564.85	109.243	450.53	19.6212	427.762	9.09821
	23	139.491	173.83	0.0637962	0.00244436	0.973313	0.035118	0.11071	0.00107573	744.45	81.4725	690.17	18.0721	676.871	6.24338
Mixture sample 10Y-7E
Location	Analysis No.	Th (ppm)	U (ppm)	Isotop ratio						Age (Ma)
				207Pb/206Pb	207Pb/206Pb	207Pb/235U	207Pb/235U	206Pb/238U	206Pb/238U	207Pb/206Pb	207Pb/206Pb	207Pb/235U	207Pb/235U	206Pb/238U	206Pb/238U
				Ratio	1σ	Ratio	1σ	Ratio	1σ	age	1σ	age	1σ	age	1σ
Rim	1	0.47	105	0.0502	0.0029	0.2348	0.0136	0.0346	0.0005	211	133	214	11	219	3
	9	0.43	62.8	0.0572	0.0042	0.2726	0.0194	0.0345	0.0006	498	163	245	16	218	4
	10	0.32	77.2	0.0522	0.0038	0.2574	0.0202	0.0352	0.0007	295	167	233	16	223	4
	12	0.37	33	0.0648	0.0057	0.2821	0.0218	0.0338	0.0009	769	186	252	17	214	6
	14	0.35	76.8	0.0546	0.0029	0.2561	0.0122	0.0346	0.0006	398	123	232	10	219	4
	17	0.3	59.6	0.0542	0.003	0.2635	0.0145	0.035	0.0005	389	124	238	12	222	3
	29	0.13	18.9	0.0543	0.0067	0.2502	0.0319	0.034	0.001	383	281	227	26	215	6
	32	0.19	38.2	0.0544	0.0041	0.2476	0.0161	0.034	0.001	387	172	225	13	215	6
	35	0.38	105	0.0536	0.004	0.2496	0.0178	0.0346	0.0006	354	172	226	14	220	4
Core	3	324	412	0.0646	0.0013	1.1447	0.024	0.128	0.0008	761	43	775	11	776	5
	5	212	193	0.0656	0.0019	1.1727	0.0353	0.1295	0.0016	794	61	788	16	785	9
	6	118	91.2	0.0678	0.0023	1.1849	0.0412	0.1265	0.0012	861	70	794	19	768	7
	7	479	415	0.0666	0.0014	1.1828	0.0236	0.1284	0.0008	826	47	793	11	779	5
	11	245	247	0.0661	0.0014	1.1831	0.0241	0.1294	0.0011	811	43	793	11	784	7
	13	267	251	0.0656	0.0012	1.1728	0.0208	0.1291	0.0009	794	32	788	10	783	5
	15	96.5	66	0.0673	0.0021	0.9588	0.031	0.103	0.0012	848	67	683	16	632	7
	16	221	263	0.0642	0.0015	0.8226	0.0195	0.0925	0.0009	746	48	609	11	570	5
	18	193	75.4	0.0639	0.002	0.6408	0.019	0.0727	0.0006	739	264	503	12	453	4
	21	309	374	0.0665	0.0015	0.9504	0.022	0.1033	0.0009	833	47	678	11	634	5
	22	223	230	0.0664	0.0014	0.8561	0.0181	0.0934	0.0008	820	44	628	10	575	5
	23	198	151	0.0675	0.0017	1.2037	0.0317	0.1286	0.0012	854	54	802	15	780	7
	25	196	117	0.062	0.0016	0.5682	0.015	0.0664	0.0006	672	56	457	10	415	4
