# Supplementary material for: Partial melting of deeply subducted eclogite from the Sulu orogen in China
Source: Nat Commun. 2014 Dec 17;5:5604. doi: 10.1038/ncomms6604 (PMC4284643; doi:10.1038/ncomms6604)
Supplement: Supplementary Dataset 5 — Gain and loss calculations indicate that both the residues and leucosomes are enriched [file ncomms6604-s6.xls]

## Sheet: Sheet1
Percentage (%) gains and losses (∆C)* in the leucosome, residue, and UHP Stage-I eclogite, relative to
the UHP-Stage I (unmelted) eclogite.
	Leucosome				Residue
	Leucosome 2	Leucosome 3	Average (n=10)		Residue 2	Residue 3	Average (n=9)	Ph-bearing ecologite (UHP Stage-2)
SiO2	45.4825	57.7618	47.193		-0.616016	4.41478	0.390144	7.4538
TiO2	-74.8344	-87.4172	-74.702		-17.8808	-29.1391	5.00368	-13.9073
Al2O3	-18.8277	-28.656	-16.7555		-7.69686	-18.8277	-11.8545	9.23623
Fe2O3	-76.6169	-85.4063	-77.9685		2.81924	-18.408	0.939746	-38.9718
MnO	-86.3636	-95.4545	-83.1818		0	-9.09091	-2.52525	-9.09091
MgO	-67.2932	-81.5789	-79.8872		17.8571	28.1955	21.1988	-31.203
CaO	-85.613	-85.2077	-84.7416		-8.10537	8.81459	-7.40741	-23.4043
Na2O	-55.1899	-55.443	-31.6962		-11.1392	3.5443	-15.6399	16.2025
K2O	3700	2125	2760		658.333	525	588.889	725
P2O5	-66.6667	-93.9394	-72.1212		-93.9394	-84.8485	-49.4949	15.1515
LOI	150.847	96.6102	110.847		-59.322	-20.339	-34.8399	55.9322
V	-86.1232	-95.2423	-91.6866		-42.4696	-36.7185	-23.5186	-40.9403
Cr	-59.8599	-95.1088	-78.8594		134.85	1195.75	396.109	-90.1581
Co	-44.6983	-35.6923	-44.6868		-57.8135	-52.128	-44.2132	-24.6522
Ni	52.803	-22.1558	-39.8892		377.337	960.988	542.718	-74.0481
Cu	-63.2071	-81.0606	-56.2292		17.0685	275.816	256.54	35.7789
Zn	-57.9088	-71.9071	-55.1082		-11.6629	6.63922	10.7631	32.5917
Ga	-16.2817	-0.609612	-7.04719		-21.9259	-23.7999	-13.5839	18.3506
Rb	5590.56	2598.72	4153.42		1052.35	787.158	975.183	1688.07
Sr	454.007	1208.26	768.31		128.356	123.215	153.81	298.869
Y	-30.0795	-34.7666	0.550057		44.0327	22.2189	45.6859	-6.34599
Zr	7.92343	137.1	68.5322		-46.188	-65.1804	-23.5391	-6.9955
Nb	32.8031	37.0342	142.468		-23.3873	56.5998	28.6833	57.1874
Mo
Sn	-2.02154	21.9725	25.24		-1.12861	34.8305	32.6307	30.3048
Cs	2738.3	2121.78	2270.26		1525.49	985.06	1183.56	2408.46
Ba	1445.97	1020.25	1268.46		303.211	-0.868379	130.304	1133.25
La	428.379	595.231	429.612		-96.5113	-98.9181	-66.0417	164.025
Ce	339.777	501.54	344.982		-95.9462	-98.7276	-64.44	136.83
Pr	251.278	378.582	259.129		-94.6014	-98.2174	-61.8279	116.843
Nd	191.111	301.597	200.251		-91.3733	-97.5268	-56.1303	100.22
Sm	121.231	210.192	131.555		-58.5993	-86.1328	-29.2072	61.8508
Eu	49.7288	42.9658	60.4975		-24.5644	-75.7063	-13.8251	54.253
Gd	26.156	86.2104	44.7346		-1.76645	-43.7187	0.855551	16.0499
Tb	-20.1174	12.769	5.06958		13.1831	-11.3804	13.4549	-9.49035
Dy	-26.3928	-15.7392	0.914098		30.9658	13.2638	33.5094	-9.72772
Ho	-30.1365	-35.6532	-3.67025		43.355	18.1277	39.9382	-7.42372
Er	-29.7376	-39.0056	2.47207		60.6121	25.0103	53.1036	-4.79791
Tm	-28.6602	-39.5858	10.6768		65.0895	28.4395	64.0901	2.38243
Yb	-18.0485	-33.4309	22.8446		76.787	34.82	78.3796	4.43833
Lu	-12.3825	-22.9207	31.8298		84.9666	35.5585	86.1578	14.2021
Hf	20.8183	205.102	84.2109		-41.3809	-59.8757	-18.3605	-12.7645
Ta	14.8352	3.72254	35.2608		-70.9224	-54.9998	-47.8137	1.10794
Tl	2673.85	1529.1	2120.1		647.707	378.847	621.771	922.955
Pb	318.828	1123.63	622.978		-38.832	199.466	150.829	294.835
Th	713.436	737.945	584.542		-98.2508	-98.9667	-67.9362	419.348
U	535.341	366.868	468.679		-85.9952	-87.9902	-28.4598	235.653
∆C= [(Cx-Cy)/Cy)*100]
Cx= concentration in leucosome, residue, and phengite-bearing eclogite samples, Cy=concentration in unmelted eclogite
*Positive (+) ∆C values indicate a gain and negative (-) ∆C values indicate a loss
